# Supplementary material for: A systematic review of dimensions evaluating patient experience in chronic illness
Source: Health Qual Life Outcomes. 2019 Jan 21;17:19. doi: 10.1186/s12955-019-1084-2 (PMC6341593; doi:10.1186/s12955-019-1084-2)
Supplement: Supplementary file 2 — Questionnaires assessing HRQOL or QOL. (XLS 59 kb) [file 12955_2019_1084_MOESM2_ESM.xls]

## Sheet: Feuil1
Questionnaires (N=29)	Year of publication	Main purpose	Number of dimensions	Number of items	Scale format	Questionnaire language inside the original article	Study population	Medical specialty	Categories of Dimensions
									Global dimension (N=11)	Physical dimension (N=25)	Functional dimension (N=20)	Social dimension (N=22)	Psychological dimension (N=20)	Illness perceptions (N=9)	Illness behaviors and coping (N=1)	Effects of treatment (N=6)	Expectations and satisfaction with treatment	Experience of healthcare	Beliefs and adherence to treatment (N=2)	Involvement in health care (N=2)	Patient's knowledge
The Irritable-bowel-syndrome IBS-HR-QOL [17]	2016	Health Related Quality Of Life	4	16	likert-ordinal	Korean	Irritable-bowel-syndrome	hepato-gastro-enterology		Bowel function	Consideration of foods	Concerns about social activity	Emotions
The diverticulitis quality of Life (DV-QOL) instrument [18]	2015	Health Related Quality Of Life	4	17	likert-ordinal	English	Symptomatic uncomplicated chronic diverticular disease	hepato-gastro-enterology		Physical symptoms	Behavioral changes	Behavioral changes	Emotions	Concerns
The Quality of Life in Neuromuscular Diseases (QoL–NMD) [19]	2015	Health Related Quality Of Life	3	24	likert-ordinal	French	Genetic progressive neuromuscular disease	neurology		Impact of physical symptoms	Impact of physical symptoms	Activities and social participation	Self perception	Self perception
The Chronic Otitis Media Questionnaire (COMQ-12) [33]	2014	Health Related Quality Of Life	1	12	likert-ordinal	English	Chronic Otitis Media	oto-rhino-laryngology	HRQOL
The PERSEPP scale (‘‘Perception de la Sclérose En Plaques et de ses Poussées’’) [29]	2013	Health Related Quality Of Life	8	66	likert-ordinal	English/French	Relapsing–remitting form of multiple-sclerosis	neurology		Symptoms; Fatigue	State of mind and associated sleep disorders	Social support; relationship difficulties (work, family, and partner/spouse)	State of mind and associated sleep disorders	Time perspective	Coping	Treatment			Treatment	Treatment
The Hypertension Scale of the System of Quality of Life Instruments for Chronic Diseases, QLICD-HY [15]	2012	Health Related Quality Of Life	3	17	likert-ordinal	Chinese/English	Hypertension	cardiovascular disease		Physical domain	Psychological Function; Social Function	Social Function	Psychological Function
The TED-QOL (quality of life (QOL) in thyroid eye disease (TED)) [34]	2011	Health Related Quality Of Life	3	3	numeric-rating-scale	English	Thyroid eye disease	endocrinology	Overall QOL		Functioning	Appearance
The Chronic Oral Mucosal Diseases Questionnaire (COMDQ) [30]	2011	Health Related Quality Of Life	4	26	likert-ordinal	English	Chronic oral mucosal conditions, recurrent aphthous stomatitis, oral lichen planus, the more common vesiculobullous conditions (mucous membrane pemphigoid and pemphigus vulgaris) and orofacial granulomatosis	dermatology		Pain and function limitation	Pain and function limitation	Social and emotional; Patient support	Social and emotional			Medication and treatment
The minimal hepatic encephalopathy (mHE) quality of life (QOL) instrument [20]	2009	Health Related Quality Of Life	5	30	Unknown	Chinese	Primary etiologies of liver disease included hepatitis B virus, hepatitis C virus, alcohol, primary biliary cirrhosis/primary sclerosing cholangitis, schistosomal cirrhosis, and others	hepato-gastro-enterology	General health	Symptom/Side effects; Physical functioning	Physical functioning; Social function	Social function	Psychological			Symptom/side effects
The Specific Qol and Outcome Response-Venous (SQOR-V) [35]	2007	Health Related Quality Of Life	5	46	likert-ordinal	French/English	Chronic-venous-insufficiency	cardiovascular disease		Discomfort	Restriction of movements	Appearance	Emotional problems	Risk
The Chronic Illness Quality of Life Ladder (CIQOLL) [31]	2006	Health Related Quality Of Life	7	7	numeric-rating-scale	English	HIV-infected rural women	Infectious disease (HIV)	Overall satisfaction with life	Physical status		Financial status; family and friends	Emotional status	Spiritual well-being; peace of mind;
The Chronic Urticaria Quality of Life Questionnaire (CU-Q2oL) [32]	2005	Health Related Quality Of Life	6	23	likert-ordinal	Italian	Chronic urticaria	dermatology		Pruritus; Swelling	Impact on life activities; Sleep problems; Limits	Impact on life activities; Limits; Look	Limits
The systemic lupus erythematosus-specific quality-of-life instrument (SLEQOL) [16]	2005	Health Related Quality Of Life	8	40	likert-ordinal	English	Systemic lupus erythematosus	internal medicine		Physical symptoms	Physical functioning; Disability	Social and occupational activities	Mood-related and self-image; self-esteem			Unpleasant aspects of treatment			Unpredictability of the response to treatment
The Chronic Cough Impact Questionnaire (CCIQ) [21]	2005	Health Related Quality Of Life	5	21	likert-ordinal	English/Italian	Adult outpatients with chronic cough (asthma, gastroesophageal reflux disease, post-nasal drip syndrome, chronic obstructive pulmonary disease)	pneumology		Symptoms	Sleep/ concentration; Impact on daily life	Impact on relationship; Impact on daily life	Mood
The Cardiff Wound Impact Scale (CWIS) [22]	2004	Health Related Quality Of Life	3	26	likert-ordinal	English	Chronic leg ulceration, diabetes-related foot ulceration	cardiovascular disease		Physical symptoms and everyday living	Physical symptoms and everyday living	Social life		Well-being
Scalpdex [23]	2002	Health Related Quality Of Life	3	23	likert-ordinal	English	Seborrheic dermatitis, scalp psoriasis	dermatology		Symptoms	Functioning		Emotions
The Vascular Quality of Life Questionnaire (VascuQol) [24]	2001	Health Related Quality Of Life	5	25	likert-ordinal	Multiple (English, Canadian, French, Italian, German, Swedish)	Lower limb ischemia	cardiovascular disease		Pain; Symptoms	Activities	Social	Emotional
The RAYS scale [25]	2000	Health Related Quality Of Life	3	50	likert-ordinal	English	Multiple sclerosis	neurology		Physical		Social-familial domain	Psychological
The Liver Disease Quality of Life (LDQOL 1.0) [26]	2000	Health Related Quality Of Life	20	111	likert-ordinal	English	Primary etiologies of liver disease included hepatitis C virus, alcohol, primary biliary cirrhosis/primary sclerosing cholangitis, cryptogenic, hepatitis B virus, and other	hepato-gastro-enterology	General health perceptions	Bodily pain; Symptoms of liver disease; Energy/fatigue; Sexual problems	Physical functioning; Role limitations– physical; Role limitations—emotional; Social functioning; Effects of liver disease; Concentration; Memory; Sleep; Sexual functioning	Quality of social interaction; Loneliness; Stigma of liver disease;Social functioning	Emotional well-being; Health distress;	Hopelessness;
The VQ-Dermato [27]	1999	Health Related Quality Of Life	7	28	likert-ordinal	French/English	Twelve chronic skin disorders (including psoriasis)	dermatology		Physical discomfort	Daily living activity; Social functioning	Social functioning; Leisure activity	Mood state	Self-perception		Treatment-induced restriction
The Chronic Liver Disease Questionnaire (CLDQ) [28]	1999	Health Related Quality Of Life	6	29	likert-ordinal	English	Chronic liver disease	hepato-gastro-enterology		Abdominal symptoms; Systemis symptoms; Fatigue	Activity; Emotional function	Activity	Emotional function	Worry
The Rectal Bleeding Quality of Life Scale (RBQOLS) [36]	1998	Health Related Quality Of Life	1	17	likert-ordinal	English	Chronic radiation-induced rectal bleeding	oncology	Quality of life
The Recurrent Genital Herpes Quality of Life Questionnaire (RGHQoL) [37]	1998	Health Related Quality Of Life	1	20	likert-ordinal	Multiple (English, French, Italian, German, Danish)	Recurrent genital herpes	dermatology	Quality of life
The VEnous INsufficiency Epidemiological and Economic Study (VEINES-QOL/Sym) [44]	2003	Health Related Quality Of Life and Symptoms	2	26	likert-ordinal	Multiple (English, French, Italian, Canadian)	Chronic venous disorders of the leg	cardiovascular disease	VEINES-QoL	VEINES/ Symptoms
The VDI questionnaire [43]	1999	Health Related Quality Of Life and Symptoms	2	36	likert-ordinal	Spanish	Vertigo, dizziness, imbalance	neurology	HRQoL	Symptoms
The King’s Sarcoidosis Questionnaire [38]	2013	Health status	5	29	likert-ordinal	English	Sarcoidosis	internal medicine	General health status	Lung; Eye; Skin						Medication
The Leicester Cough Questionnaire (LCQ) [40]	2003	Health status	3	19	likert-ordinal	English	Chronic cough	pneumology		Physical domain		Social domain	Psychological domain
The Kansas City Cardiomyopathy Questionnaire (KCCQ) [41]	2000	Health status	5	23	likert-ordinal	English	Congestive heart failure	cardiovascular disease	QoL	Symptoms stability; Symptoms	Physical limitation	Social interference								Self-efficacy
The Nottingham Health Profile (NHP) [39]	1980	Health status	6	38	dichotomous	English	Elderly people with chronic disease (e.g., rheumatoid arthritis, chronic bronchitis, heart or circulatory disorders)	chronic disease		Pain; Energy	Physical mobility; Sleep	Social isolation	Emotional reactions
