# Supplementary material for: A systematic review of dimensions evaluating patient experience in chronic illness
Source: Health Qual Life Outcomes. 2019 Jan 21;17:19. doi: 10.1186/s12955-019-1084-2 (PMC6341593; doi:10.1186/s12955-019-1084-2)
Supplement: Supplementary file 4 — Questionnaires assessing patient’s feelings and attitudes about illness. (XLS 53 kb) [file 12955_2019_1084_MOESM4_ESM.xls]

## Sheet: Feuil1
Questionnaires (N=20)	Year of publication	Main purpose	Number of dimensions	Number of items	Scale format	Questionnaire language	Study population	Medical specialty	Categories of Dimensions
									Global dimension	Physical dimension (N=1)	Functional dimension (N=4)	Social dimension (N=5)	Psychological dimension (N=3)	Illness perceptions (N=13)	Illness behaviors and coping (N=12)	Effects of treatment (N=1)	Expectations and satisfaction with treatment	Experience of healthcare (N=2)	Beliefs and adherence to treatment (N=3)	Involvement in health care	Patient's knowledge
The Well-being in Wounds Inventory (WOWI) [83]	2016	patient’s feelings and attitudes about illness	2	19	likert-ordinal	English	Leg wound (with either venous or arterial ulcers )	cardiovascular disease						Wound worries	Personal resources
The Concerns about Recurrence Questionnaire (CARQ) [66]	2015	patient’s feelings and attitudes about illness	1	4	several-kinds	Danish/English	Breast cancer	oncology						Concerns about cancer recurrence
The coping flexibility questionnaire (COFLEX) [78]	2012	patient’s feelings and attitudes about illness	2	13	likert-ordinal	Dutch/English	Rheumatoid arthritis or other inflammatory rheumatic diseases (i.e., rheumatoid arthritis, psoriatic arthritis , ankylosing spondylitis, spondylarthropathies, oligoarthritis, juvenile idiopathic arthritis and Lyme arthritis), osteoarthritis	rheumatology/orthopaedics							Versatility; Reflective coping
The Assessment of Burden in Chronic–Venous Disease (ABC-V) [69]	2010	patient’s feelings and attitudes about illness	9	36	likert-ordinal	French/English	Chronic venous disorders	cardiovascular disease		Pain; Physical	Psychological impact; daily life	Family and personal relationships; work	Psychological	Living with the disease				Treatment by general practitioner
The stigma scale for chronic illness (SSCI) [71]	2009	patient’s feelings and attitudes about illness	2	24	likert-ordinal	English	Stroke, Multiple sclerosis, Parkinson’s disease, Epilepsy, Amyotrophic lateral sclerosis	neurology				Enacted stigma		self/internalized stigma
The Acceptance of Chronic Health Conditions (ACHC) Scale [77]	2008	patient’s feelings and attitudes about illness	1	10	likert-ordinal	English	Multiple sclerosis and polio survivors	neurology							Acceptance of chronic health conditions
The Possible Solutions to Pain Questionnaire (PaSol) [79]	2006	patient’s feelings and attitudes about illness	4	14	likert-ordinal	Dutch/English	Chronic pain patients with pain at multiple sites	chronic pain							Solving pain; Belief in solution; Acceptance of the insolubility of pain; Meaningfulness of life despite pain
The Profile of Chronic Pain: Extended Assessment Battery (PCP:EA) [82]	2005	patient’s feelings and attitudes about illness	13	86	several-kinds	English	Community residing adults with moderate to severe pain problems	chronic pain			functional limitations	tangible/ solicitude; insensitivity; impatience		Catastrophizing; Disability beliefs; Pain-induced fear;Perceived control	Guarding; Ignoring; Positive self-talk; Task-persistence;				Belief in medical cure
The Brief Pain Coping Inventory Questionnaire (BPCI) [80]	2005	patient’s feelings and attitudes about illness	1	14	likert-ordinal	English	Treatment for chronic pain	chronic pain							Pain coping
The Spiritual Scale (SS) [65]	2005	patient’s feelings and attitudes about illness	3	23	likert-ordinal	English	Chronic illness	chronic disease						Self-discovery; Eco-awareness;Relationships
Comportamento di Malattia (CDM) [72]	2004	patient’s feelings and attitudes about illness	5	51	likert-ordinal	Italian/English	Fibromyalgia	chronic pain				Need for support	Alexithymia	Catastrophizing; External control beliefs	Restless behaviors
The Self-Perceived Burden Scale [70]	2003	patient’s feelings and attitudes about illness	1	10	likert-ordinal	English	Dialysis patients	nephrology/urology						Self-perceived burden
The attitudes about impairment measure [73]	2003	patient’s feelings and attitudes about illness	1	15	likert-ordinal	English	Elders suffering from chronic heart failure	cardiovascular disease							Attitudes about Impairment
The Illness Management Questionnaire (IMQ) [81]	1993	patient’s feelings and attitudes about illness	4	45	likert-ordinal	English	Chronic fatigue syndrom	internal medicine							Maintaining activity; Accomodating to the illness; Focusing on symptoms; Information-seeking
The Pain Discomfort Scale (PDS) [68]	1991	patient’s feelings and attitudes about illness	1	10	likert-ordinal	English	Back pain (39.6%). pain from more than one site (24.5%) headache pain (9.4%), abdominal pain (7.5%), and limb pain (7.5%)	chronic pain						Pain discomfort
The Pain Cognitions Questionnaire [75]	1990	patient’s feelings and attitudes about illness	4	21	likert-ordinal	English	Pain locations were: multiple sites (33%) head and shoulders (IO%), chest and abdomen (8%). back (18%). upper and lower limbs (19%), and other e.g. anal, testicular (12%)	chronic pain						Hopelessness; Helplessness	Distraction/ self-Reassurance			Support and trust
The Pain Cognition List (PCL) [76]	1990	patient’s feelings and attitudes about illness	5	50	likert-ordinal	Dutch/English	(73 per cent) chronic benign back pain, (10 per cent) had rheumatoid arthritis, (8 per cent) spondilitis ankylopoetica, (4 per cent) fibromyalgia and (5 per cent) chronic back pain with different diagnoses	chronic pain						Pain impact; Catastrophizing	Outcome efficacy; Acquiescence				Reliance on health care
The health related hardiness scale (HRHS) [67]	1990	patient’s feelings and attitudes about illness	2	34	likert-ordinal	English	Insulin dependent diabetes mellitus, multiple sclerosis, hypertension, rheumatoid arthritis	chronic disease						Control dimension; Chalenge and commitment
The Chronic Pain Experience Instrument (CPEI) [64]	1989	patient’s feelings and attitudes about illness	3	16	visual-analogue-scale	English	Rheumatic disease; experienced pain for at least 3 months	chronic pain			Perceived effects on functioning; Rest and Sleep		Distress	Perceived effects on functioning
The Survey of Pain Attitudes (SOPA) [74]	1987	patient’s feelings and attitudes about illness	5	24	dichotomous	English	Variety of diagnoses, with the majority manifesting head and/or shoulder pain (35%), mixed pain (25%), or back pain alone (20%).	chronic pain			Disability	Solicitude			Pain control	Medication			Medical cure
