# Supplementary material for: A systematic review of dimensions evaluating patient experience in chronic illness
Source: Health Qual Life Outcomes. 2019 Jan 21;17:19. doi: 10.1186/s12955-019-1084-2 (PMC6341593; doi:10.1186/s12955-019-1084-2)
Supplement: Supplementary file 5 — Questionnaires assessing patient’s attitudes about treatments or healthcare. (XLS 54 kb) [file 12955_2019_1084_MOESM5_ESM.xls]

## Sheet: Feuil1
Questionnaires (N=19)	Year of publication	Main purpose	Number of dimensions	Number of items	Scale format	Questionnaire language	Study population	Medical specialty	Categories of Dimensions
									Global dimension	Physical dimension (N=2)	Functional dimension (N=2)	Social dimension (N=5)	Psychological dimension (N=3)	Illness perceptions (N=2)	Illness behaviors and coping	Effects of treatment (N=1)	Expectations and satisfaction with treatment	Experience of healthcare (N=5)	Beliefs and adherence to treatment (N=8)	Involvement in health care (N=9)	Patient's knowledge (N=9)
The Adherence Barriers Questionnaire (ABQ) [91]	2015	beliefs and adherence to treatment	3	14	likert-ordinal	German/English	Atrial fibrillation	cardiovascular disease										Medication-/health care system-related Non Adherence risk	Intentional adherence barriers		Unintentional adherence barriers
The Reasoning and Regulating Medication Adherence Instrument [90]	2013	beliefs and adherence to treatment	3	16	likert-ordinal	English	Angina, High blood pressure, High cholesterol, Heart attack, Irregular heart beat	cardiovascular disease											Medication Planning Strategies		Health Protection;Health Risk
The Beliefs about Surgery Questionnaire (BSQ) and the Beliefs about Medicines Questionnaire (BMQ) [86]	2009	beliefs and adherence to treatment	6	26	likert-ordinal	English	Medical and surgical treatments for gastro-esophageal reflux disease	hepato-gastro-enterology											Uncertain risk/efficacy balance; necessity; concerns; unintended effects; surgery overuse harm; surgery concerns
The Adherence to Refills and Medications Scale (ARMS) [84]	2009	beliefs and adherence to treatment	2	12	likert-ordinal	English	Coronary heart disease and other chronic conditions, including hypertension, dyslipidemia, and diabetes mellitus	cardiovascular disease											Taking medication; Refilling medications subscale (prescription refill)
The ASK-20 Adherence Barrier Survey [89]	2008	beliefs and adherence to treatment	11	20	likert-ordinal	English	Asthma, diabetes, or depression	chronic disease		Physical barriers to taking medications	Cognitive/ memory problems	Receiving help/social support from others; Financial barriers	Depressed mood			Perceived ineffectiveness or side effects of medications		Relationships and communication with the healthcare team	Everyday forgetfulness; Positive attitudes and beliefs about taking medicines; Perceived negative aspects of taking medicines	Knowing and achieving health goals	Knowing and achieving health goals
The Pain Medication Questionnaire (PMQ) [87]	2004	beliefs and adherence to treatment	1	26	likert-ordinal	English	Heterogeneous pain syndromes	chronic pain											Risk of opioid medication misuse
The Barriers to Medication Use (BMU) survey [88]	2002	beliefs and adherence to treatment	5	31	likert-ordinal	English	Heart failure	cardiovascular disease				Social support						Relationship with healthcare professionals; ; Ease of communication			Patient knowledge; Previous drug therapy experiences
The Stages of Change (SOC) for adherence [85]	2000	beliefs and adherence to treatment	1	2	nominal	English	HIV, Hypertension	chronic disease											Changes of adherence
The HELM (hypertension evaluation of lifestyle and management) Knowledge Scale [93]	2012	patients’ knowledge	3	14	several-kinds	English	Hypertension	cardiovascular disease													General hypertension knowledge; Lifestyle and medication management; Monitoring and setting goals
The Health Education Impact Questionnaire (heiQ) [94]	2007	patients’ knowledge	8	42	likert-ordinal	English	Arthritis (59%), hypertension (30%), anxiety or depression (16%), asthma (16%), injury (8%), diabetes (8%), to heart disease (5%)	chronic disease				Social Integration and Support	Emotional Wellbeing	Constructive Attitudes and Approaches						Health Directed Behavior; Self-Monitoring and Insight; Positive and Active Engagement in Life	Skill and Technique Acquisition; Health Services Navigation
The IBS-related misconceptions scale (IBS-MS) [92]	1999	patients’ knowledge	1	17	likert-ordinal	English	Irritable bowel syndrome	hepato-gastro-enterology													Misconception
The HIV Educational Needs Assessment Tool (HENAT) [95]	1997	patients’ knowledge	6	34	likert-ordinal	English	HIV	infectious disease (HIV)													Treatments; Entitlements; Relationships; Preventing Infections; Social support; Working
The Patient Health Engagement Scale (PHE-scale) [97]	2015	Involvement in health care	1	5	likert-ordinal	Italian/English	Chronic patients	chronic disease												Patient Health Engagement
The Person-Centered Dermatology Self-Care Index [100]	2012	Involvement in health care	1	10	likert-ordinal	English	Chronic plaque psoriasis, lichen planus, eczema, and ichthyoses	dermatology												The self-care ability of patients living with chronic dermatoses
The perceived self-efficacy for fatigue self-management (PSEFSM) instrument [99]	2011	Involvement in health care	1	6	numeric-rating-scale	English	Old patients undergoing a course of chemotherapy with at least two cycles remaining at the time of enrollment for a new or recurrent diagnosis of breast, colorectal, or lung cancer, other solid tumors and non-Hodgkin’s lymphoma, and may have been receiving concurrent radiation therapy	oncology												Controlling fatigue (perceived self efficacy for fatigue self management)
Barrier to self-management [102]	2005	Involvement in health care	13	13	numeric-rating-scale	English	Patients aged 65 years or older with varying numbers of chronic medical conditions.	chronic disease		Physical functioning	Physical functioning	Social support; financial	Depression	Overwhelming effect of one condition				Patient-provider communication; Care recommendations - Interfere; Care recommendations - Concur; inconvenience of obtaining care	Medication adherence	Low self-efficacy	Knowledge about condition; Medication knowledge
The Patient Activation Measure (PAM) [96]	2004	Involvement in health care	1	22	likert-ordinal	English	Chronic illness	chronic disease												Patient activation
The Chronic Illness Resources Survey (CIRS) [101]	2000	Involvement in health care	7	64	likert-ordinal	English	Heart disease, arthritis, diabetes, lung disease	chronic disease				Family and friends; Neighborhood/community; Community organizations; Workplace						Physician and health care team; Media and policy		Personal actions
The Sickle Cell Self-Efficacy Scale (SCSES) [98]	2000	Involvement in health care	1	9	likert-ordinal	English	Sickle cell disease	hematology												Self-efficacy
