# Supplementary material for: A systematic review of dimensions evaluating patient experience in chronic illness
Source: Health Qual Life Outcomes. 2019 Jan 21;17:19. doi: 10.1186/s12955-019-1084-2 (PMC6341593; doi:10.1186/s12955-019-1084-2)
Supplement: Supplementary file 6 — Questionnaires assessing patient’s experience of treatments or healthcare. (XLS 35 kb) [file 12955_2019_1084_MOESM6_ESM.xls]

## Sheet: Feuil1
Questionnaires (N=20)	Year of publication	Main purpose	Number of dimensions	Number of items	Scale format	Questionnaire language	Study population	Medical specialty	Categories of Dimensions
									Global dimension (N=1)	Physical dimension	Functional dimension (N=1)	Social dimension (N=2)	Psychological dimension (N=1)	Illness perceptions (N=1)	Illness behaviors and coping	Effects of treatment (N=10)	Expectations and satisfaction with treatment (N=9)	Experience of healthcare (N=11)	Beliefs and adherence to treatment (N=4)	Involvement in health care (N=2)	Patient's knowledge
The Intermittent Self-Catheterization Questionnaire [111]	2012	Experience of treatment	4	24	likert-ordinal	English	Neurologic disorder (spinal cord injury, multiple sclerosis, and spina bifida) with Intermittent Self-Catheterization as their main method of bladder management	nephrology/urology					Psychological well-being				Ease of use; Convenience; Discreetness
The Treatment Burden Questionnaire (TBQ) [114]	2012	Experience of treatment	1	13	likert-ordinal	French	Diabetes, Rheumatologic diseases, High blood pressure and dyslipidemia, Systemic diseases, Pulmonary diseases (other than asthma), Heart diseases, Asthma, Cancers and hematological malignancy, HIV infectio, Arterial or venous thrombosis, diseases of the digestive system, psychiatric diseases, allergies, non-malignant hemopathy, neurological diseases, sequelae of injury, andnendocrine diseases (ot…	chronic disease								Treatment burden
GLAUSAT [107]	2010	Experience of treatment	7	22	likert-ordinal	Spanish/English	Glaucoma	ophtalmology	Impact on Heath Related Quality of Life							Undesired Effects; Efficacy	Ease of Use; General Satisfaction	Medical Care	Expectations and Beliefs about treatment
The Asthma Treatment Satisfaction Measure (ATSM) [104]	2009	Experience of treatment	4	44	likert-ordinal	English	Asthma	pneumology								Treatment outcome	Treatment satisfaction; Satisfaction with treatment		Importance for asthma treatment
The Chronic Constipation Treatment Satisfaction Questionnaire (CTSAT-Q) [103]	2009	Experience of treatment	5	14	likert-ordinal	English	Chronic constipation	hepato-gastro-enterology				Activities				Effectiveness	Treatment satisfaction		Expectations; Value
The treatment acceptability and preferences (TAP) measure [109]	2009	Experience of treatment	4	4	likert-ordinal	English	Chronic insomnia	chronic disease								Effectiveness	Suitability; Appropriateness		Willingness to comply
The “Treatment Satisfaction with Medicines Questionnaire” (SATMED-Q) [110]	2008	Experience of treatment	6	17	likert-ordinal	Spanish	Type 2 diabetes mellitus, arterial hypertension, arthrosis, benign prostate hyperplasia, chronic obstructive pulmonary disease, asthma, depression, and migraine	chronic disease			Impact on daily living/ activities	Impact on daily living/ activities				Treatment effectiveness; Undesirable side effects	Convenience of use; Global satisfaction	Medical care
Time to recovery (minutes) [112]	2006	Experience of treatment	1	1	numeric-rating-scale	English	Patients with hemodialysis	nephrology/urology								“How long does it take you to recover from a dialysis session?”
The Treatment Satisfaction Questionnaire for Medication (TSQM) [105]	2004	Experience of treatment	4	13	likert-ordinal	English	Chronic illness	chronic disease								Side effects; Effectiveness	Convenience; Global satisfaction
The Level of Expressed Need (LEN) [113]	2001	Experience of treatment	1	4	dichotomous	English	Current continuous or intermittent pain or discomfort of at least 3 months duration	chronic pain								Treatment burden
The Pain Service Satisfaction Test (PSST) [106]	1997	Experience of treatment	1	20	likert-ordinal	English	Pain localisation : Low back, lower extremity, upper shoulder and upper limbs, thoracic region, and all other	chronic pain									Satisfaction with Treatment
The Treatment Helpfulness Questionnaire (THQ) [108]	1996	Experience of treatment	4	10	numeric-rating-scale	English	Pain localisation : Low back,Cervical back, Lower extremity, Upper extremity, Headache/facial, Generalized, Other	chronic pain								Psychological and educational treatments; Exercise	Treatment modalities	Medical visits
The Medical Home Care Coordination Survey (MHCCS) [119]	2015	Experience of health care	4	13	likert-ordinal	English	Chronic obstructive pulmonary disease, hypertension, asthma, diabetes, coronary artery disease	chronic disease										Plan of care; communication; Link to community resources; Care transitions
The functional assessment FACIT TS of chronic illness therapy treatment satisfaction (FACIT TS) measures [115]	2014	Experience of health care	5	26	likert-ordinal	English	Cancer, HIV/AIDS	chronic disease										Physician communication; Treatment Staff communication; Technical competence; Confidence and trust; Nurse communication
The communication preferences of chronically ill patients (KOPRA questionnaire) [117]	2011	Experience of health care	4	32	likert-ordinal	German	Chronic back pain, chronic ischemic heart disease	chronic disease										Patient participation and patient orientation; Effective and open communication; Emotionally supportive communication; Communication about personal circumstances
The diabetes continuity of care questionnaire [116]	2008	Experience of health care	6	36	likert-ordinal	Chinese	Type 2 diabetes without severe complications	endocrinology										Contextual knowledge of the patient; Diabete counselling; Personnal communication; Physical examinations; Interpersonal treatment; Trust
The QUOTE-Liver questionnaire [118]	2008	Experience of health care	1	17	likert-ordinal	Dutch/English	Liver disease (post-transplantation viral Hepatitis cholestatic liver disease…)	hepato-gastro-enterology										Interaction/contact with the physician
Patients' perceptions of their involvement during hospitalization for myocardial infarction care [120]	2008	Experience of health care	6	32	likert-ordinal	Swedish/English	Myocardial infarction	cardiovascular disease						Illness experience				Information; Patient needs; Treatment planning; Activity		Patient involvement
The Client-Centred Care Questionnaire (CCCQ) [122]	2006	Experience of health care	1	15	likert-ordinal	Dutch/English	Chronic illness and home care	chronic disease										Client-centredness of professional home nursing care
Patient Assessment of Chronic Illness Care (PACIC) [121]	2005	Experience of health care	5	20	likert-ordinal	English	Chronic illness	chronic disease										Delivery system design/Decision support; Goal setting / tailoring; Problem-solving/contextual; follow-up/coordination		Patient activation
